# Supplementary material for: E-Cadherin Is Important in the In Vitro Postnatal Development and Function of Pig Islets
Source: Biomedicines. 2025 Mar 4;13(3):627. doi: 10.3390/biomedicines13030627 (PMC11940345; doi:10.3390/biomedicines13030627)
Supplement: Supplementary file 1 [file biomedicines-13-00627-s001.zip]

Archive with 1 entries (1 files):
- biomedicines-3384214-supplementary.pdf
